# Supplementary material for: SCUBE3 serves as an independent poor prognostic factor in breast cancer
Source: Cancer Cell Int. 2021 May 18;21:268. doi: 10.1186/s12935-021-01947-3 (PMC8130162; doi:10.1186/s12935-021-01947-3)
Supplement: Supplementary file 2 — Additional file 2. The original data. [file 12935_2021_1947_MOESM2_ESM.xlsx]

## Sheet: Sheet1
number	survivalstate	os	age	pathologygrade	pathologytype	tumorlocation	vascularinvasion	lymphaticvesselinvasion	nerveinvasion	lymphaticmetastasis	T	recurence	pfs	her2	er	erpercent	pr	prpercent	ecad	ecadpercent	scube3	scube3percent	scube3percent1
J07A3054	0	132	56	1	1	1	0	0	0	0	1	0	132	1	1		1				1	10	1
J07A3055	0	131	51	1	4	1	0	0	0	0	2	0	131	1	1		1				1	70	7
J07A3056	1	78	39	2	1	1	0	0	0	9	2	1	47	0	0	0	0	0	1		2	60	6
J07A3057	0	131	60	1	1	1	0	1	0	2	1	0	131	0	1	90	1	10	1		2	70	7
J07A3058	0	131	55	1	1	1	0	0	0	0	1	0	131	0	1	10	0	0			2	20	2
J07A3059	0	131	65	1	1	1	0	0	0	1	2	0	131	1	1	90	1	80	0	0	2	70	7
J07A3060	0	130	47	1	2	1	0	0	0	9	2	1	101	1	1		0	0			2	30	3
J07A3061	0	130	55	1	1	1	0	0	0	3	2	0	130	0	1	95	0	0	1	10	3	30	3
J07A3062	0	130	60	1	4	1	0	0	0	10	2	0	130	0	1	60	1		1		2	30	3
J07A3063	0	130	41	1	1	1	0	0	0	0	1	0	130	1	1		1		1		1	70	7
J07A3064	1	56	75	1	1	1	0	0	0	1	2	0	56	0	1	80	0	0	1	5	1	70	7
J07A3065	0	130	58	1	1	1	1	0	0	0	2	0	130	0	1	60	1	60	1		1	70	7
J07A3066	0	130	41	1	1	1	0	0	0	6	1	1	106	0	1		0	0	0	0	2	90	9
J07A3067	0	130	66	1	1	1	0	0	0	0	2	0	130	0	1		1		1		1	70	7
J07A3068	1	86	62	1	1	1	0	0	0	4	2	1	50		0	0	0	0	1		2	90	9
J07A3069	0	129	48	1	1	1	0	0	0	3	2	0	129	1	0	0	0	0	0	0	2	20	2
J07A3070	0	129	72	1	1	1	0	0	0	1	1	0	129	1	1		1		0	0
J07A3071	0	129	56	2	1	1	0	0	1	0	1	0	129	0	1	80	0	0	1		1	70	7
J07A3072	0	129	49	2	1	1	0	0	0	7	2	1	87	1	1	60	1	70	1		2	60	6
J07A3073	1	74	70	1	4	1	0	0	0	6	1	1	65	0	0	0	0	0	1		2	80	8
J07A3074	1	92	43	1	1	1	0	0	0	11	2	1	63	0	1		1		1		2	70	7
J07A3075	1	26	84	2	1	1	0	0	0	0	2	1	18	0	0	0	1		0	0	2	20	2
J07A3076	0	129	74	1	1	1	0	0	0	0	1	0	129	0	1		1		0	0	2	70	7
J07A3077	1	33	58	1	1	1	0	0	0	0	2	1	19	0	0	0	0	0	1		2	80	8
J07A3078	0	128	55	1	1	1	0	0	0	13	2	1	108	0	1	70	1	20	0	0	3	20	2
J07A3079	0	128	60	1	1	1	1	0	0	7	1	1	88	0	1	90	1	40	0	0	2	50	5
J07A3080	0	128	47	1	1	1	0	0	0	0	1	0	128	0	1		1		0	0	2	70	7
J07A3081	1	72	59	1	1	1	0	0	0	0	1	1	46	0	0	0	0	0	0	0	1	70	7
J07A3082	1	94	59	2	1	1	0	0	0	0	2	1	76		0	0	0	0	0	0	2	70	7
J07A3083	0	128	42	3	1	1	0	0	0	0	2	0	128	0	0	0	0	0	1		1	60	6
J07A3084	0	128	32	1	1	1	0	0	0	0	1	1	99	1	0	0	0	0	1		2	60	6
J07A3085	0	127	50	1	4	1	0	0	0	3	2	0	127	0	1	90	1	100	1		3	80	8
J07A3086	1	96	69	2	4	1	1	0	0	8	1	1	48	0	1		1		0	0	1	50	5
J07A3087	0	127	56	1	1	1	0	0	0	0	2	0	127	0	1	5	0	0	0	0	2	70	7
J07A3088	0	127	68	1	1	1	0	0	0	0	2	0	127	0	0	0	0	0	1		2	30	3
J07A3089	1	58	87	1	1	1	0	0	0	1	2	0	58	1	1		1		1		1	60	6
J07A3090	0	127	43	1	1	1	1	0	0	0	1	0	127	0	1		1		0	0	2	80	8
J07A3091	0	127	56	1	1	1	0	0	0	0	2	0	127	1	1	100	0	0	0	0	2	70	7
J07A3092	0	127	52	1	1	1	0	0	0	0	2	0	127	0	1	90	0	0	0	0	2	70	7
J07A3093	0	127	48	1	5	1	0	0	0	0	1	0	127	0							2	60	6
J07A3094	0	127	62	1	1	1	0	0	0	0	1	0	127	0	1		1		1		2	20	2
J07A3095	1	43	86	1	1	1	0	0	0	3	1	0	43	0	1		1		1
J07A3096	0	127	49	1	1	1	0	0	0	2	2	0	127	0	1		0	0	0	0	3	40	4
J07A3097	0	127	72	1	2	1	0	0	0	0	1	0	127	0	1	80	1	70	0	0	0	0	0
J07A3098	0	126	54	1	1	1	0	0	0	0	2	0	126		1		0	0	0	0	0	0	0
J07A3099	0	126	62	1	3	1	0	0	0	0	2	0	126		1	80	0	0			1	50	5
J07A3100	0	126	52	1	1	1	0	0	0	3	2	0	126	1	1		1	10	0	0	2	60	6
J07A3101	1	72	53	2	1	1	1	0	0	7	2	1	26	0	0	0	1		1		3	30	3
J07A3102	0	126	46	1	1	1	0	0	0	0	1	0	126	0	0	0	0	0	1	5	2	30	3
J07A3103	1	70	77	1	1	1	0	0	0	0	2	0	70	0	1	60	0	0	0	0
J07A3104	1	109	40	2	1	1	0	0	0	0	1	1	58	0	0	0	0	0	0	0
J07A3105	0	126	54	1	1	1	0	0	0	0	2	0	126	1	1	90	0	0			2	80	8
J07A3106	0	126	52	1	3	1	0	0	0	0	1	0	126	0	1		1				2	50	5
J07A3107	0	126	49	2	1	1	0	0	0	0	2	0	126	0	1	10	0	0	0	0	3	20	2
J07A3108	0	126	67	2	1	1	0	0	0	0	2	0	126	0	1	70	1	10	1
J07A3109	0	126	69	1	1	1	0	0	0	1	1	0	126	0	1	100	1	70	0	0	2	70	7
J07A3110	1	58	63	2	1	1	0	0	0	6	1	1	29	0	0	0	0	0	0	0
J07A3111	0		68	1	5	1	0	0	0		2	0		0	1	80	1	80	1		3	60	6
J07A3112	1	105	47	2	1	2	0	0	0	3	2	1	62	0	1	30	1	80	1		3	40	4
J07A3113	0	125	46	1	2	1	0	0	0		2	0	125		0	0	1	60	0	0
J07A3114	0	125	43	1	1	1	0	0	0		2	0	125	0			1	70	1
J07A3115	0	125	49	1	1	1	0	0	0		2	0	125	0	0	0	0	0	1	60	2	20	2
J07A3116	0	125	54	3	1	1	1	0	0	4	3	0	125	0	0	0	0	0	1	50	2	40	4
J07A3117	0	125	69	1	3	1	0	0	0	0	2	0	125	0	0	0	0	0
J07A3118	0	125	49	1	4	2	0	0	0	4	1	0	125		0	0	0	0	1		3	10	1
J07A3119	0	125	44	1	3	1	0	0	0	9	1	0	125	0	1	60	1	30	0	0	3	20	2
J07A3120	0	125	45	2	1	1	1	0	0		2	0	125	1			0	0	1		2	70	7
J07A3121	1	91	81	3	1	1	0	0	0	0	2	1	81	0	1	80	1	70	1	5	3	40	4
J07A3122	0	125	50	2	1	1	0	0	0	0	1	0	125	0	1	90	1	80	1	60	1	60	6
J07A3123	0	125	50	1	1	1	0	0	0	2	2	0	125	0	1	5	1	70	0	0	2	20	2
J07A3124	0	125	40	2	1	1	0	0	0	3	1	0	125	0	1	40	1	70	1	40	3	40	4
J07A3125	0	124	65	2	1	1	0	0	0	2	2	0	124	0	1	95	1	5	0	0	2	70	7
J07A3126	1	103	34	1	4	1	1	0	0	13	1	1	56	0	0	0	0	0	1
J07A3127	0	123	82	1	3	1	0	0	0	0	2	0	123	0	1	10	1	30			1	30	3
J07A3128	0	123	62	2	1	1	0	0	0	7	2	1	99	1	0	0	1	80	1
J07A3129	0	123	62	1	1	1	0	0	0	0	1	0	123	0	1	95	1	95	1		1	30	3
J07A3130	0	123	70	1	1	1	0	0	0	4	2	1	103	0	1	95	1	90	1
J07A3131	0	123	53	2	1	1	0	0	0	0	1	0	123	0	0	0	0	0	0	0	3	40	4
J07A3132	0	123	48	1	1	1	0	0	0		2	0	123	0	1	65					2	40	4
J07A3133	0	123	65	1	1	1	0	0	0	0	1	0	123	0	1	80	1	100
J07A3134	0	123	53	1	1	1	0	0	0	0	1	1	78	1	0	0	0	0	1		2	10	1
J07A3135	1	60	64	1	1	1	0	0	0	2	2	0	60	0	1	95	1	20	1
J07A3136	0	122	64	3	1	1	0	0	0	0	2	0	122	0	0	0	1	70	1		2	10	1
J07A3137	0	122	43	1	1	1	0	0	0	0	2	0	122	0	1	100	1	80	0	0	0	0	0
J07A3138	1	98	54	1	1	1	0	0	0	5	2	0	98	1	0	0	0	0	1		0	0	0
J07A3139	0	122	49	2	1	1	0	0	0	0	2	0	122	0	1		1		1		2	20	2
J07A3140	1	82	80	1	3	1	0	0	0	0	2	0	82		1		1		0	0	0	0	0
J07A3141	1	62	38	1	1	1	0	0	0	5	2	1	42	1	1		1		0	0	1	20	2
J07A3142	0	122	29	2	1	1	0	0	0	0	2	0	122	0	1	30	1	10	1	20	0	0	0
J07A3143	0	122	47	1	1	1	0	0	0	1	1	0	122	0	1	95	1	80			3	30	3
J07A3144	0	121	83	2	1	1	0	0	0	0	2	0	121		0	0	0	0	1		2	80	8
J07A3145	0	121	32	1	1	1	0	0	0	0	1	0	121	0	0	0	0	0	0	0	3	20	2
J07A3146	0	121	68	1	1	1	0	0	0	0	1	0	121	1	1		0	0	1		2	90	9
J07A3147	0	121	50	1	1	1	0	0	0	1	2	0	121	0	1		1		1
J07A3148	0	121	55	2	1	1	0	0	0	5	2	0	121	0	0	0	0	0			2	80	8
J07A3149	0	121	50	1	1	1	0	0	0	0	2	0	121	0	1	70	1	90	1		1	90	9
J07A3150	0	121	58	1	1	1	0	0	0	0	2	0	121		1	30	1	20	1
J07A3151	0	121	41	2	1	1	0	0	0	4	2	0	121	0	0	0	0	0	1		1	50	5
J07A3152	0	121	55	1	1	1	0	0	0	2	1	0	121	1	0	0	0	0			1	30	3
J07A3153	0	120	49	2	1	1	0	0	0	0	2	0	120	0	0	0	1		0	0	2	40	4
J07A3154	0	119	47	1	1	1	0	0	0	2	2	0	119	0	1		0	0	1		2	30	3
J07A3155	0	119	67	1	4	1	0	0	1	4	2	0	119	0	1	80	1	20	0	0	2	70	7
J07A3156	0	119	56	2	1	1	0	0	0	0	1	0	119	0	1		0	0	1		3	80	8
J07A3157	0	119	59	1	1	1	0	0	0		1	0	119	0	1		0	0	1
J07A3158	1	43	67	2	1	1	0	0	0	18	1	1	27	0	0	0	0	0	1
J07A3159	1	63	52	2	4	1	1	0	0	5	2	1	23	1	0	0	0	0	0	0	3	80	8
J07A3160	1	93	54	1	1	1	0	0	0	9	1	1	57	1	1		1		1		2	20	2
J07A3161	0	117	66	1	4	1	0	0	0	8	2	0	117	0	1	90	1	80			2	10	1
J07A3162	0	117	56	1	1	1	0	0	0	2	1	0	117	0	1	50	0	0	1
J07A3163	0	117	49	1	1	1	0	0	0	0	1	0	117	0	0	0	0	0	1		1	60	6
J07A3164	0	117	52	2	1	1	0	0	0	2	2	0	117	0	1		1		1
J07A3165	0	117	53	1	1	1	0	0	0	2	2	0	117	0	1	30	1	20	1
J07A3166	0	117	47	1	1	1	0	0	0	0	1	0	117		1	90	0	0	1		2	10	1
J07A3167	0	117	62	1	4	1	0	0	0	0	1	0	117		1	90	1	5	0	0	2	30	3
J07A3168	0	116	55	1	1	1	1	0	0	4	2	0	116	0	1		0	0	1
J07A3169	0	116	52	1	1	1	0	0	0	0	2	0	116	1	1		0	0	1
J07A3170	0	116	50	1	1	1	1	0	0	0	2	1	93	0	1	60	1	50	1		2	10	1
J07A3171	1	31	50	2	1	1	1	0	0	16	2	1	23	0	0	0	0	0	0	0	0	0	0
J07A3172	1	57	56	3	4	1	0	0	0	0	1	1	44	1	0	0	0	0	1	30	2	70	7
J07A3173	0	115	44	2	1	1	1	0	0	0	1	0	115	0	1		0	0
J07A3174	0	115	56	2	1	1	0	0	0		2	0	115	0	1	100	0	0	0	0
J07A3175	0	114	43	1	1	1	0	0	0	0	2	0	114	0	0	0	0	0	0	0	1	20	2
J07A3176	0	114	42	1	1	1	0	0	0	0	1	0	114	0	0	0	0	0	0	0	3	20	2
J07A3177	0	114	57	1	1	1	0	0	0	11	1	1	90	0	1	90	1	90	0	0	2	50	5
J07A3178	0	114	51	1	1	1	0	0	0	5	2	1	10	0	1	20	1	30	1
J07A3179	1	77	62	1	1	1	0	0	0	3	2	1	70	0	1	100	1	30	0	0	1	60	6
J07A3180	0	109	40	1	4	1	0	0	0	2	1	1	40	0	1	80	1	80
J07A3181	0	107	64	1	1	1	0	0	0	0	2	0	107		0	0	0	0
J07A3182	0	105	52	1	1	1	0	0	0		1	0	105	0
J07A3183	0	104	47	2	1	1	0	0	0	0	2	0	104	0	0	0	0	0	1		2	30	3
J07A3184	0	104	52	1	1	1	0	0	0		2	0	104	0	1	95	0	0	1		1	10	1
J07A3185	0	102	63	2	1	1	0	0	0	7	1	0	102		1		0	0	1		2	70	7
J07A3186	0	78	71	1	1	1	0	0	0	1	1	0	78	0	1	90	1	90	0	0
J07A3187	0	78	75	2	1	1	0	0	0	0	2	1	35	0	1	90	1	90	1
J07A3188	0	78	75	1	1	1	0	0	0	0	3	1	77	0	1	100	1	90	1	100
J07A3189	0	65	49	1	1	1	0	0	0	0	1	0	65	0	1	100	1	100	1
J07A3190	0	60	41	2	1	1	0	0	0	0	2	0	60	0	1	90	0	0	1
J07A3191	0	56	67	1	1	1	0	0	0		1	0	56	0	1	40	1	90	1
J07A3192	0	49	55	2	1	1	0	0	0	0	1	0	49	0	1	60	1	30	1
J07A3193	0	40	52	2	1	1	0	0	0	3	1	1	34	0	1	95	1	80	1

## Sheet: Sheet2
number	survivalstate	os	age	pathologygrade	pathologytype	tumorlocation	vascularinvasion	lymphaticvesselinvasion	nerveinvasion	lymphaticmetastasis	T	recurence	pfs	her2	er	erpercent	pr	prpercent	ecad	ecadpercent	scube3	scube3percent
J07A3054	0	132	56	1	1	1	0	0	0	0	1	0	132	1	1		1				1	10
J07A3055	0	131	51	1	4	1	0	0	0	0	2	0	131	1	1		1				1	70
J07A3056	1	78	39	2	1	1	0	0	0	9	2	1	47	0	0	0	0	0	1		2	60
J07A3057	0	131	60	1	1	1	0	1	0	2	1	0	131	0	1	90	1	10	1		2	70
J07A3058	0	131	55	1	1	1	0	0	0	0	1	0	131	0	1	10	0	0			2	20
J07A3059	0	131	65	1	1	1	0	0	0	1	2	0	131	1	1	90	1	80	0	0	2	70
J07A3060	0	130	47	1	2	1	0	0	0	9	2	1	101	1	1		0	0			2	30
J07A3061	0	130	55	1	1	1	0	0	0	3	2	0	130	0	1	95	0	0	1	10	3	30
J07A3062	0	130	60	1	4	1	0	0	0	10	2	0	130	0	1	60	1		1		2	30
J07A3063	0	130	41	1	1	1	0	0	0	0	1	0	130	1	1		1		1		1	70
J07A3064	1	56	75	1	1	1	0	0	0	1	2	0	56	0	1	80	0	0	1	5	1	70
J07A3065	0	130	58	1	1	1	1	0	0	0	2	0	130	0	1	60	1	60	1		1	70
J07A3066	0	130	41	1	1	1	0	0	0	6	1	1	106	0	1		0	0	0	0	2	90
J07A3067	0	130	66	1	1	1	0	0	0	0	2	0	130	0	1		1		1		1	70
J07A3068	1	86	62	1	1	1	0	0	0	4	2	1	50		0	0	0	0	1		2	90
J07A3069	0	129	48	1	1	1	0	0	0	3	2	0	129	1	0	0	0	0	0	0	2	20
J07A3070	0	129	72	1	1	1	0	0	0	1	1	0	129	1	1		1		0	0
J07A3071	0	129	56	2	1	1	0	0	1	0	1	0	129	0	1	80	0	0	1		1	70
J07A3072	0	129	49	2	1	1	0	0	0	7	2	1	87	1	1	60	1	70	1		2	60
J07A3073	1	74	70	1	4	1	0	0	0	6	1	1	65	0	0	0	0	0	1		2	80
J07A3074	1	92	43	1	1	1	0	0	0	11	2	1	63	0	1		1		1		2	70
J07A3075	1	26	84	2	1	1	0	0	0	0	2	1	18	0	0	0	1		0	0	2	20
J07A3076	0	129	74	1	1	1	0	0	0	0	1	0	129	0	1		1		0	0	2	70
J07A3077	1	33	58	1	1	1	0	0	0	0	2	1	19	0	0	0	0	0	1		2	80
J07A3078	0	128	55	1	1	1	0	0	0	13	2	1	108	0	1	70	1	20	0	0	3	20
J07A3079	0	128	60	1	1	1	1	0	0	7	1	1	88	0	1	90	1	40	0	0	2	50
J07A3080	0	128	47	1	1	1	0	0	0	0	1	0	128	0	1		1		0	0	2	70
J07A3081	1	72	59	1	1	1	0	0	0	0	1	1	46	0	0	0	0	0	0	0	1	70
J07A3082	1	94	59	2	1	1	0	0	0	0	2	1	76		0	0	0	0	0	0	2	70
J07A3083	0	128	42	3	1	1	0	0	0	0	2	0	128	0	0	0	0	0	1		1	60
J07A3084	0	128	32	1	1	1	0	0	0	0	1	1	99	1	0	0	0	0	1		2	60
J07A3085	0	127	50	1	4	1	0	0	0	3	2	0	127	0	1	90	1	100	1		3	80
J07A3086	1	96	69	2	4	1	1	0	0	8	1	1	48	0	1		1		0	0	1	50
J07A3087	0	127	56	1	1	1	0	0	0	0	2	0	127	0	1	5	0	0	0	0	2	70
J07A3088	0	127	68	1	1	1	0	0	0	0	2	0	127	0	0	0	0	0	1		2	30
J07A3089	1	58	87	1	1	1	0	0	0	1	2	0	58	1	1		1		1		1	60
J07A3090	0	127	43	1	1	1	1	0	0	0	1	0	127	0	1		1		0	0	2	80
J07A3091	0	127	56	1	1	1	0	0	0	0	2	0	127	1	1	100	0	0	0	0	2	70
J07A3092	0	127	52	1	1	1	0	0	0	0	2	0	127	0	1	90	0	0	0	0	2	70
J07A3093	0	127	48	1	5	1	0	0	0	0	1	0	127	0							2	60
J07A3094	0	127	62	1	1	1	0	0	0	0	1	0	127	0	1		1		1		2	20
J07A3095	1	43	86	1	1	1	0	0	0	3	1	0	43	0	1		1		1
J07A3096	0	127	49	1	1	1	0	0	0	2	2	0	127	0	1		0	0	0	0	3	40
J07A3097	0	127	72	1	2	1	0	0	0	0	1	0	127	0	1	80	1	70	0	0	0	0
J07A3098	0	126	54	1	1	1	0	0	0	0	2	0	126		1		0	0	0	0	0	0
J07A3099	0	126	62	1	3	1	0	0	0	0	2	0	126		1	80	0	0			1	50
J07A3100	0	126	52	1	1	1	0	0	0	3	2	0	126	1	1		1	10	0	0	2	60
J07A3101	1	72	53	2	1	1	1	0	0	7	2	1	26	0	0	0	1		1		3	30
J07A3102	0	126	46	1	1	1	0	0	0	0	1	0	126	0	0	0	0	0	1	5	2	30
J07A3103	1	70	77	1	1	1	0	0	0	0	2	0	70	0	1	60	0	0	0	0
J07A3104	1	109	40	2	1	1	0	0	0	0	1	1	58	0	0	0	0	0	0	0
J07A3105	0	126	54	1	1	1	0	0	0	0	2	0	126	1	1	90	0	0			2	80
J07A3106	0	126	52	1	3	1	0	0	0	0	1	0	126	0	1		1				2	50
J07A3107	0	126	49	2	1	1	0	0	0	0	2	0	126	0	1	10	0	0	0	0	3	20
J07A3108	0	126	67	2	1	1	0	0	0	0	2	0	126	0	1	70	1	10	1
J07A3109	0	126	69	1	1	1	0	0	0	1	1	0	126	0	1	100	1	70	0	0	2	70
J07A3110	1	58	63	2	1	1	0	0	0	6	1	1	29	0	0	0	0	0	0	0
J07A3111	0		68	1	5	1	0	0	0		2	0		0	1	80	1	80	1		3	60
J07A3112	1	105	47	2	1	2	0	0	0	3	2	1	62	0	1	30	1	80	1		3	40
J07A3113	0	125	46	1	2	1	0	0	0		2	0	125		0	0	1	60	0	0
J07A3114	0	125	43	1	1	1	0	0	0		2	0	125	0			1	70	1
J07A3115	0	125	49	1	1	1	0	0	0		2	0	125	0	0	0	0	0	1	60	2	20
J07A3116	0	125	54	3	1	1	1	0	0	4	3	0	125	0	0	0	0	0	1	50	2	40
J07A3117	0	125	69	1	3	1	0	0	0	0	2	0	125	0	0	0	0	0
J07A3118	0	125	49	1	4	2	0	0	0	4	1	0	125		0	0	0	0	1		3	10
J07A3119	0	125	44	1	3	1	0	0	0	9	1	0	125	0	1	60	1	30	0	0	3	20
J07A3120	0	125	45	2	1	1	1	0	0		2	0	125	1			0	0	1		2	70
J07A3121	1	91	81	3	1	1	0	0	0	0	2	1	81	0	1	80	1	70	1	5	3	40
J07A3122	0	125	50	2	1	1	0	0	0	0	1	0	125	0	1	90	1	80	1	60	1	60
J07A3123	0	125	50	1	1	1	0	0	0	2	2	0	125	0	1	5	1	70	0	0	2	20
J07A3124	0	125	40	2	1	1	0	0	0	3	1	0	125	0	1	40	1	70	1	40	3	40
J07A3125	0	124	65	2	1	1	0	0	0	2	2	0	124	0	1	95	1	5	0	0	2	70
J07A3126	1	103	34	1	4	1	1	0	0	13	1	1	56	0	0	0	0	0	1
J07A3127	0	123	82	1	3	1	0	0	0	0	2	0	123	0	1	10	1	30			1	30
J07A3128	0	123	62	2	1	1	0	0	0	7	2	1	99	1	0	0	1	80	1
J07A3129	0	123	62	1	1	1	0	0	0	0	1	0	123	0	1	95	1	95	1		1	30
J07A3130	0	123	70	1	1	1	0	0	0	4	2	1	103	0	1	95	1	90	1
J07A3131	0	123	53	2	1	1	0	0	0	0	1	0	123	0	0	0	0	0	0	0	3	40
J07A3132	0	123	48	1	1	1	0	0	0		2	0	123	0	1	65					2	40
J07A3133	0	123	65	1	1	1	0	0	0	0	1	0	123	0	1	80	1	100
J07A3134	0	123	53	1	1	1	0	0	0	0	1	1	78	1	0	0	0	0	1		2	10
J07A3135	1	60	64	1	1	1	0	0	0	2	2	0	60	0	1	95	1	20	1
J07A3136	0	122	64	3	1	1	0	0	0	0	2	0	122	0	0	0	1	70	1		2	10
J07A3137	0	122	43	1	1	1	0	0	0	0	2	0	122	0	1	100	1	80	0	0	0	0
J07A3138	1	98	54	1	1	1	0	0	0	5	2	0	98	1	0	0	0	0	1		0	0
J07A3139	0	122	49	2	1	1	0	0	0	0	2	0	122	0	1		1		1		2	20
J07A3140	1	82	80	1	3	1	0	0	0	0	2	0	82		1		1		0	0	0	0
J07A3141	1	62	38	1	1	1	0	0	0	5	2	1	42	1	1		1		0	0	1	20
J07A3142	0	122	29	2	1	1	0	0	0	0	2	0	122	0	1	30	1	10	1	20	0	0
J07A3143	0	122	47	1	1	1	0	0	0	1	1	0	122	0	1	95	1	80			3	30
J07A3144	0	121	83	2	1	1	0	0	0	0	2	0	121		0	0	0	0	1		2	80
J07A3145	0	121	32	1	1	1	0	0	0	0	1	0	121	0	0	0	0	0	0	0	3	20
J07A3146	0	121	68	1	1	1	0	0	0	0	1	0	121	1	1		0	0	1		2	90
J07A3147	0	121	50	1	1	1	0	0	0	1	2	0	121	0	1		1		1
J07A3148	0	121	55	2	1	1	0	0	0	5	2	0	121	0	0	0	0	0			2	80
J07A3149	0	121	50	1	1	1	0	0	0	0	2	0	121	0	1	70	1	90	1		1	90
J07A3150	0	121	58	1	1	1	0	0	0	0	2	0	121		1	30	1	20	1
J07A3151	0	121	41	2	1	1	0	0	0	4	2	0	121	0	0	0	0	0	1		1	50
J07A3152	0	121	55	1	1	1	0	0	0	2	1	0	121	1	0	0	0	0			1	30
J07A3153	0	120	49	2	1	1	0	0	0	0	2	0	120	0	0	0	1		0	0	2	40
J07A3154	0	119	47	1	1	1	0	0	0	2	2	0	119	0	1		0	0	1		2	30
J07A3155	0	119	67	1	4	1	0	0	1	4	2	0	119	0	1	80	1	20	0	0	2	70
J07A3156	0	119	56	2	1	1	0	0	0	0	1	0	119	0	1		0	0	1		3	80
J07A3157	0	119	59	1	1	1	0	0	0		1	0	119	0	1		0	0	1
J07A3158	1	43	67	2	1	1	0	0	0	18	1	1	27	0	0	0	0	0	1
J07A3159	1	63	52	2	4	1	1	0	0	5	2	1	23	1	0	0	0	0	0	0	3	80
J07A3160	1	93	54	1	1	1	0	0	0	9	1	1	57	1	1		1		1		2	20
J07A3161	0	117	66	1	4	1	0	0	0	8	2	0	117	0	1	90	1	80			2	10
J07A3162	0	117	56	1	1	1	0	0	0	2	1	0	117	0	1	50	0	0	1
J07A3163	0	117	49	1	1	1	0	0	0	0	1	0	117	0	0	0	0	0	1		1	60
J07A3164	0	117	52	2	1	1	0	0	0	2	2	0	117	0	1		1		1
J07A3165	0	117	53	1	1	1	0	0	0	2	2	0	117	0	1	30	1	20	1
J07A3166	0	117	47	1	1	1	0	0	0	0	1	0	117		1	90	0	0	1		2	10
J07A3167	0	117	62	1	4	1	0	0	0	0	1	0	117		1	90	1	5	0	0	2	30
J07A3168	0	116	55	1	1	1	1	0	0	4	2	0	116	0	1		0	0	1
J07A3169	0	116	52	1	1	1	0	0	0	0	2	0	116	1	1		0	0	1
J07A3170	0	116	50	1	1	1	1	0	0	0	2	1	93	0	1	60	1	50	1		2	10
J07A3171	1	31	50	2	1	1	1	0	0	16	2	1	23	0	0	0	0	0	0	0	0	0
J07A3172	1	57	56	3	4	1	0	0	0	0	1	1	44	1	0	0	0	0	1	30	2	70
J07A3173	0	115	44	2	1	1	1	0	0	0	1	0	115	0	1		0	0
J07A3174	0	115	56	2	1	1	0	0	0		2	0	115	0	1	100	0	0	0	0
J07A3175	0	114	43	1	1	1	0	0	0	0	2	0	114	0	0	0	0	0	0	0	1	20
J07A3176	0	114	42	1	1	1	0	0	0	0	1	0	114	0	0	0	0	0	0	0	3	20
J07A3177	0	114	57	1	1	1	0	0	0	11	1	1	90	0	1	90	1	90	0	0	2	50
J07A3178	0	114	51	1	1	1	0	0	0	5	2	1	10	0	1	20	1	30	1
J07A3179	1	77	62	1	1	1	0	0	0	3	2	1	70	0	1	100	1	30	0	0	1	60
J07A3180	0	109	40	1	4	1	0	0	0	2	1	1	40	0	1	80	1	80
J07A3181	0	107	64	1	1	1	0	0	0	0	2	0	107		0	0	0	0
J07A3182	0	105	52	1	1	1	0	0	0		1	0	105	0
J07A3183	0	104	47	2	1	1	0	0	0	0	2	0	104	0	0	0	0	0	1		2	30
J07A3184	0	104	52	1	1	1	0	0	0		2	0	104	0	1	95	0	0	1		1	10
J07A3185	0	102	63	2	1	1	0	0	0	7	1	0	102		1		0	0	1		2	70
J07A3186	0	78	71	1	1	1	0	0	0	1	1	0	78	0	1	90	1	90	0	0
J07A3187	0	78	75	2	1	1	0	0	0	0	2	1	35	0	1	90	1	90	1
J07A3188	0	78	75	1	1	1	0	0	0	0	3	1	77	0	1	100	1	90	1	100
J07A3189	0	65	49	1	1	1	0	0	0	0	1	0	65	0	1	100	1	100	1
J07A3190	0	60	41	2	1	1	0	0	0	0	2	0	60	0	1	90	0	0	1
J07A3191	0	56	67	1	1	1	0	0	0		1	0	56	0	1	40	1	90	1
J07A3192	0	49	55	2	1	1	0	0	0	0	1	0	49	0	1	60	1	30	1
J07A3193	0	40	52	2	1	1	0	0	0	3	1	1	34	0	1	95	1	80	1
